# Supplementary material for: Detour canal, a civil engineering heritage created through historical struggle for water resources, now provides the habitats for a rare freshwater fish
Source: Biodivers Data J. 2024 Jun 27;12:e119517. doi: 10.3897/BDJ.12.e119517 (PMC11224693; doi:10.3897/BDJ.12.e119517)
Supplement: Supplementary material 1 — Environmental parameters of each section [file bdj-12-e119517-s001.csv]

Section ID	Detour canal/branch river ID	Detour canal (1/0)	Bankside vegitation rate	Water vegitaion rate	Concrete revetment rate	Substrate size (m)	Water velocity (m/s)	Water depth (m)	Elevation (m)	Gradient (ñ)
D1-1	D1	1	0.9	0.8	0.2	0.66 (}0.98)	0.21 (}0.14)	0.33 (}0.10)	29.7	0.45
D1-2	D1	1	0.8	0.8	0.1	0.25 (}0.42)	0.10 (}0.05)	0.51 (}0.15)	31.3	0.00
D1-3	D1	1	0.9	0.0	0.5	0.13 (}0.22)	0.14 (}0.08)	0.35 (}0.086)	39.2	1.01
D1-4	D1	1	0.8	0.5	0.5	0.06 (}0.17)	0.14 (}0.10)	0.64 (}0.22)	40.8	0.47
D1-5	D1	1	0.5	0.7	0.1	1.21 (}1.22)	0.36 (}0.24)	0.28 (}0.10)	40.9	0.65
D2-1	D2	1	0.4	0.2	0.3	1.34 (}0.79)	0.54 (}0.27)	0.21 (}0.070)	40.0	10.87
D2-2	D2	1	0.8	0.0	0.9	0.49 (}0.61)	0.28 (}0.17)	0.43 (}0.087)	45.4	2.05
D2-3	D2	1	0.3	0.2	0.7	0.54 (}0.25)	0.45 (}0.20)	0.24 (}0.072)	48.5	3.31
D2-4	D2	1	0.7	0.0	0.7	0.48 (}0.95)	0.19 (}0.12)	0.27 (}0.067)	50.0	2.85
D2-5	D2	1	0.6	0.0	0.3	0.61 (}0.58)	0.49 (}0.21)	0.26 (}0.068)	52.7	1.68
D3-1	D3	1	0.2	0.4	0.4	0.41 (}0.89)	0.15 (}0.19)	0.12 (}0.075)	57.6	5.85
D3-2	D3	1	0.0	0.0	1.0	0.74 (}0.40)	0.10 (}0.20)	0.58 (}0.019)	60.2	0.11
D3-3	D3	1	0.0	0.0	1.0	0.33 (}0.28)	0.19 (}0.23)	0.26 (}0.025)	60.1	0.70
D3-4	D3	1	0.1	0.0	1.0	0.38 (}0.66)	0.20 (}0.21)	0.24 (}0.033)	60.2	0.00
D3-5	D3	1	0.1	0.0	1.0	0.46 (}0.61)	0.17 (}0.09)	0.26 (}0.038)	60.3	0.32
D4-1	D4	1	0.2	0.6	0.0	1.38 (}0.90)	0.19 (}0.11)	0.21 (}0.12)	65.7	0.01
D4-2	D4	1	0.1	0.3	0.5	1.48 (}1.20)	0.21 (}0.02)	0.19 (}0.12)	71.7	11.11
D4-3	D4	1	0.6	0.3	0.7	0.92 (}1.59)	0.23 (}0.06)	0.36 (}0.18)	76.8	2.75
D4-4	D4	1	0.4	0.2	0.3	1.07 (}0.94)	0.31 (}0.08)	0.16 (}0.073)	81.8	8.82
D4-5	D4	1	0.6	0.4	0.8	0.69 (}0.85)	0.15 (}0.05)	0.57 (}0.089)	83.9	0.00
R1-1	R1	0	0.0	0.7	0.2	1.52 (}1.17)	0.41 (}0.24)	0.23 (}0.078)	43.2	3.79
R1-2	R1	0	0.0	0.7	0.2	1.64 (}1.11)	0.15 (}0.20)	0.54 (}0.27)	45.2	4.70
R1-3	R1	0	0.0	0.5	0.5	1.48 (}1.22)	0.41 (}0.29)	0.24 (}0.14)	50.7	12.78
R1-4	R1	0	0.0	0.7	0.6	1.38 (}0.76)	0.30 (}0.28)	0.17 (}0.087)	53.2	5.00
R1-5	R1	0	0.2	0.5	0.6	1.02 (}0.94)	0.16 (}0.15)	0.29 (}0.19)	55.3	1.35
R2-1	R2	0	0.0	0.5	0.7	1.52 (}1.39)	0.19 (}0.20)	0.32 (}0.22)	22.4	4.84
R2-2	R2	0	0.0	0.4	0.7	1.31 (}0.77)	0.16 (}0.22)	0.28 (}0.22)	23.6	8.61
R2-3	R2	0	0.0	0.3	0.7	1.62 (}1.04)	0.35 (}0.31)	0.20 (}0.17)	24.7	6.57
R2-4	R2	0	0.0	0.6	0.7	1.25 (}0.71)	0.35 (}0.26)	0.15 (}0.10)	27.2	5.98
R2-5	R2	0	0.0	0.3	0.7	1.28 (}0.94)	0.21 (}0.24)	0.41 (}0.30)	29.6	6.17
